# Supplementary material for: Capsule type defines the capability of Klebsiella pneumoniae in evading Kupffer cell capture in the liver
Source: PLoS Pathog. 2022 Aug 1;18(8):e1010693. doi: 10.1371/journal.ppat.1010693 (PMC9342791; doi:10.1371/journal.ppat.1010693)
Supplement: S1 Table — (XLSX) [file ppat.1010693.s005.xlsx]

## Sheet: K. pneumoniae isolates
S1 Table. Virulence characteristics of K. pneumoniae isolates
Strain ID	Strain source	Specimen source	String testa	Capsule typeb	wzi numberb	Virulence phenotype	Mean survival time (hr)	Log10CFU/ml blood at 12 hrc	Log10CFU/ml blood at 24 hrc	ST type	Resistant phenotyped	Representative straine
9885	Tongren Hosptial	Pus	+	K1	128	HV	28	3.67781	4.64345	700	-
9886	Tongren Hosptial	Blood	+	K1	128	HV	38.4	4.33064	5.3776	700	-
12838	PLA 302 Hospital	Blood	-	K14	14	LV	>168	DL	DL	147	CRE	√
12839	PLA 302 Hospital	Ascites	-	KL22/37	385	LV	>168	DL	DL	11	CRE
12840	PLA 302 Hospital	Ascites	-	KL64	64	LV	>168	DL	DL	13	CRE
12841	PLA 302 Hospital	Blood	-	KL64	64	LV	>168	DL	DL	13	CRE	√
12842	PLA 302 Hospital	Blood	-	KL64	64	LV	>168	DL	DL	13	CRE
12843	PLA 302 Hospital	Blood	-	KL64	64	LV	>168	DL	DL	13	CRE
12845	PLA 302 Hospital	Ascites	-	KL47	209	HV	33.6	4.64898	6.42352	11	CRE
12846	PLA 302 Hospital	Blood	-	KL47	209	LV	>168	DL	DL	11	CRE	√
12847	PLA 302 Hospital	Blood	-	KL47	209	LV	>168	DL	DL	11	CRE
12849	Tsinghua Changgung Hospital	Blood	-	K3	59	LV	>168	DL	DL	394	CRE+ESBLs
12850	Tsinghua Changgung Hospital	Blood	+	KL47	209	LV	>168	DL	DL	11	ESBLs
12851	Tsinghua Changgung Hospital	Blood	+	KL47	209	LV	>168	DL	DL	11	ESBLs
12852	Tsinghua Changgung Hospital	Blood	-	K23	83	LV	>168	DL	DL	2643	ESBLs	√
12853	Tsinghua Changgung Hospital	Blood	+	K1	1	HV	24	6.14851	ND	23	-
12854	Tsinghua Changgung Hospital	Blood	+	K2	72	HV	16	5.23045	ND	65	-
12855	Tsinghua Changgung Hospital	Blood	-	KL60	227	LV	>168	DL	DL	23	-	√
12856	Tsinghua Changgung Hospital	Blood	+	K1	1	HV	36	5.35627	7.74248	23	-
12857	Tsinghua Changgung Hospital	Blood	+	K1	1	HV	26	5.91798	7.56636	23	-
12878	Tsinghua Changgung Hospital	Blood	+	K20	20	HV	60	3.8659	4.40583	268	-
12879	Tsinghua Changgung Hospital	Blood	-	KL124	447	LV	>168	DL	DL	202	-	√
12880	Tsinghua Changgung Hospital	Blood	-	K7	7	LV	>168	DL	DL	299	-	√
12881	Tsinghua Changgung Hospital	Joint fluid	+	KL57	206	LV	>168	DL	DL	592	ESBLs
12882	Tsinghua Changgung Hospital	Blood	+	KL57	206	LV	>168	DL	DL	412	-	√
12883	Tsinghua Changgung Hospital	Blood	+	K1	1	HV	24	5.20139	ND	23	-
12885	Tsinghua Changgung Hospital	Marrow	-	K23	82	LV	>168	DL	DL	280	-
12887	Tsinghua Changgung Hospital	Blood	+	K2	72	HV	80	4.1072	4.43455	65	-
12888	Tsinghua Changgung Hospital	Blood	-	KL22/37	385	LV	>168	DL	DL	200	-
12889	Tsinghua Changgung Hospital	Joint fluid	-	KL64	64	LV	>168	DL	DL	11	CRE
12894	Tsinghua Changgung Hospital	Blood	-	KL47	209	LV	>168	DL	DL	11	CRE
12895	Tsinghua Changgung Hospital	Blood from catheter	-	KL47	209	LV	>168	DL	DL	11	CRE
12896	Tsinghua Changgung Hospital	Tissue (forearm)	+	K23	83	LV	120	3.77166	3.48543	39	-
12897	Tsinghua Changgung Hospital	Blood	-	KL47	209	LV	>168	DL	DL	11	CRE
12907	Tsinghua Changgung Hospital	Blood	+	K2	2	HV	12	ND	ND	380	-
12908	Tsinghua Changgung Hospital	Blood	-	K1	1	HV	20	4.96521	ND	23	-	√
12971	Tongren Hosptial	Blood	-	K3	59	LV	>168	3.06701	DL	1107	ESBLs
12972	Tongren Hosptial	Ascites	-	K15/17/50/51/52	50	LV	>168	DL	DL	37	-
12973	Tongren Hosptial	Urine（midstream）	-	K15/17/50/51/52	50	LV	>168	DL	DL	873	ESBLs
12974	Tongren Hosptial	Cervical wecretion	-	K3	59	LV	>168	DL	DL	1107	ESBLs
12975	Tongren Hosptial	Ascites	-	KL47	209	HV	36	3.72917	8.55254	11	CRE
12976	Tongren Hosptial	Pus	+	K1	128	HV	20	6.68321	ND	700	-
12977	Tongren Hosptial	Vitreous	+	K1	1	HV	24	5.4588	ND	23	-
12978	Tongren Hosptial	Pus	+	K1	1	HV	24	6.92713	ND	23	-
12981	Tongren Hosptial	Blood	-	K20	95	HV	12	9.48608	ND	420	-
12982	Tongren Hosptial	Bile	-	KL108	194	LV	>168	DL	DL	806	-	√
12986	Tongren Hosptial	Pus	-	UTb	527	HV	24	4.73024	7.69897	893	-
13005	Tsinghua Changgung Hospital	Blood	+	K1	1	HV	32	4.3514	5.69746	23	-
13007	Tsinghua Changgung Hospital	Blood from catheter	+	K57	77	LV	153.6	DL	DL	218	-	√
13008	Tsinghua Changgung Hospital	Blood	+	K1	1	HV	24	6.17896	ND	23	ESBLs
13011	Tsinghua Changgung Hospital	Blood	+	K2	72	HV	32	4.61278	3.5	65	-
13012	Tsinghua Changgung Hospital	Tissue	-	K21	21	LV	153.6	DL	DL	290	ESBLs	√
13016	Tsinghua Changgung Hospital	Blood	-	K2	72	HV	12	ND	ND	86	-
13018	Tsinghua Changgung Hospital	Blood	+	K2	2	HV	12	ND	ND	86	-
13021	Tsinghua Changgung Hospital	Blood from catheter	+	K2	72	HV	50.4	DL5	DL5	65	-
13022	Tsinghua Changgung Hospital	Blood	+	K2	72	HV	16	8.2884	ND	65	-
13026	Tsinghua Changgung Hospital	Blood	+	K2	72	HV	12	8.03892	ND	375	-
13029	Tsinghua Changgung Hospital	Blood	+	K1	1	HV	24	4.24053	7.41278	23	-
13030	Tsinghua Changgung Hospital	Blood	+	K2	2	HV	26.4	8.68518	3.69897	86	-
13034	Tsinghua Changgung Hospital	Blood	+	K2	2	HV	12	ND	ND	86	-
13035	Tsinghua Changgung Hospital	Blood	+	K2	72	HV	12	ND	ND	65	-
13044	Tsinghua Changgung Hospital	Blood	+	K2	72	HV	14	8.49658	ND	65	CRE
13049	Tsinghua Changgung Hospital	Blood	+	K62	149	LV	>168	3.38204	DL	394	-
13050	Tsinghua Changgung Hospital	Blood	+	KL57	206	LV	>168	DL	DL	412	-
13083	Tongren Hosptial	Blood	-	K1	1	HV	52	5.04199	5.32399	23	-
13084	Tongren Hosptial	Pus	-	K16	16	HV	40	6.41314	3.90309	660	-	√
13087	Tongren Hosptial	Pus	-	K1	1	HV	40	5.4457	7.18059	23	CRE
13088	Tongren Hosptial	Blood	-	KL57	206	LV	>168	DL	DL	412	-
13089	Tongren Hosptial	Bile	-	K10	100	LV	>168	DL	DL	629	-	√
13091	Tongren Hosptial	Blood	-	K2	2	HV	16	6.04233	ND	86	-
13092	Tongren Hosptial	Pus	+	K20	95	HV	28	5.82799	7.20722	420	-	√
13094	Tongren Hosptial	Urine（midstream）	-	K1	1	HV	28	4.67755	6.82257	23	-
13095	Tongren Hosptial	Blood	-	K17	137	LV	>168	DL	DL	101	-	√
13098	Tongren Hosptial	Blood	-	K27	51	LV	>168	DL	DL	134	-	√
13099	Tongren Hosptial	Cerebrospinal fluid	-	KL47	209	LV	>168	DL	DL	11	CRE+ESBLs
13100	Tongren Hosptial	Pus	-	K27	51	LV	>168	DL	DL	23	-
13102	Tongren Hosptial	Pus	-	KL57	206	LV	>168	DL	DL	412	-
13139	Renmin Hospital	Blood	-	K19	19	LV	>168	DL	DL	147	-
13142	Renmin Hospital	Blood	+	KL25	141	LV	>168	DL	DL	17	-	√
13147	Renmin Hospital	Blood	-	K31	99	LV	>168	DL	DL	147	CRE	√
13148	Renmin Hospital	Blood	+	K2	72	HV	12	ND	ND	65	CRE
ATCC 13883	ATCC	Unavailable	-	K3	3	LV	>168	DL	DL	3	-	√
ATCC 35657	ATCC	Unavailable	+	KL64	64	LV	>168	DL	DL	505	-
ATCC 43816	ATCC	Pneumonia isolate	+	K2	2	HV	12	8.32778	ND	439	-	√
ATCC BAA-1144	ATCC	Unavailable	-	UT	UT	LV	>168	DL	DL	134	-
NTUH-K2044	National Taiwan University Hospital	Liver abscesses	+	K1	1	HV	12	ND	ND	23	-
a Plus (+), a positive result; Minus (-), a negative result. b UT, Untypable. c ND, non-detectable because of the death of mice; DL, detection limit. d CRE, Carbapenem-resistant Enterobacteriaceae; ESBLs, Extended-spectrum β-lactamases producing strains; Minus (-), not CRE and ESBLs. e Check mark (√), strains used to detect the bacterial organ distribution (S2D Fig) and the inhibition of free CPS…
