# Supplementary material for: Capsule type defines the capability of Klebsiella pneumoniae in evading Kupffer cell capture in the liver
Source: PLoS Pathog. 2022 Aug 1;18(8):e1010693. doi: 10.1371/journal.ppat.1010693 (PMC9342791; doi:10.1371/journal.ppat.1010693)
Supplement: S2 Table — (XLSX) [file ppat.1010693.s006.xlsx]

## Sheet: Sheet1
S2 Table. Bacterial load in blood and organs.
Related Figure	Strain - Time - Treatment - Mice	Inoculum (CFU)	Blood burden	Liver burden	Spleen burden	Lung burden	Kidney burden	Heart burden	Total burden
3 and S2	Δcps - 5 min - CD1	3.71667e+06	61641.5	2.01319e+06	100736	7234.79	1544.8	1108.97	2.18545e+06
3 and S2	Δcps - 10 min - CD1	4.55417e+06	11289	1.57627e+06	104832	3616.05	1998.6	119.109	1.69813e+06
3 and S2	Δcps - 20 min - CD1	4.55417e+06	4367.07	814899	62999.5	1129.93	1172.74	95.3292	884664
3 and S2	Δcps - 30 min - CD1	3.31667e+06	1371.24	477606	47704	1649.8	1015.13	96.2858	529443
3 and S2	Δcps - 1 h - CD1	4.4625e+06	1375.97	64707.7	17324.8	555.395	787.285	289.433	85040.7
3 and S2	Δcps - 2 h - CD1	4.4625e+06	941.967	12487.9	15034.4	106.32	513.088	241.267	29324.9
3 and S2	Δcps - 6 h - CD1	4.4625e+06	899.617	3829.59	5169.16	221.651	246.758	341.203	10708
3 and S2	K2K1 - 5 min - CD1	4.04167e+06	2.31421e+06	499522	621137	125162	87978.3	42538.2	3.69055e+06
3 and S2	K2K1 - 30 min - CD1	4.98333e+06	1.58042e+06	1.80794e+06	1.38561e+06	124928	109185	22718.6	5.0308e+06
3 and S2	K2K2 - 5 min - CD1	4.15e+06	3.05864e+06	153216	475897	193403	42529.9	28292.6	3.95198e+06
3 and S2	K2K2 - 10 min - CD1	4687500	2.59331e+06	520773	859285	196234	60208.6	39699.3	4.26951e+06
3 and S2	K2K2 - 20 min - CD1	4687500	2.44375e+06	824095	1.50267e+06	223494	74363.7	25625	5.094e+06
3 and S2	K2K2 - 30 min - CD1	4.23333e+06	2.41036e+06	745204	1.19204e+06	192689	92699.5	31394.7	4.66439e+06
3 and S2	K2K2 - 1 h - CD1	4.59583e+06	1.69235e+06	1.91621e+06	2.72642e+06	583772	171839	70490.7	7.16108e+06
3 and S2	K2K2 - 2 h - CD1	4.59583e+06	1.27579e+07	1.43804e+06	7.58491e+06	623424	104764	72051.3	2.25811e+07
3 and S2	K2K2 - 6 h - CD1	4.59583e+06	3.47492e+08	1.61384e+08	1.67923e+08	1.22545e+07	1.18286e+07	1.41374e+06	7.02296e+08
3 and S2	K2K3 - 5 min - CD1	4.53333e+06	72750.5	3.60534e+06	540369	36379.9	12126.4	1501.98	4.26847e+06
3 and S2	K2K3 - 30 min - CD1	4.53333e+06	1415.87	3.43829e+06	237449	14436.6	9213.89	500.06	3.70131e+06
3 and S2	K2K23 - 5 min - CD1	4375000	6577.43	4.30161e+06	29024.3	2783.42	2288.78	110.349	4.34239e+06
3 and S2	K2K23- 10 min - CD1	4.15e+06	2276.34	4.08065e+06	36970.2	780.626	2107.21	708.432	4.12349e+06
3 and S2	K2K23- 20 min - CD1	3.95833e+06	2138.33	3.62396e+06	29001.8	708.026	1234.95	1301.63	3.65834e+06
3 and S2	K2K23 - 30 min - CD1	4.54167e+06	1279.83	2.11157e+06	27606.2	1686.87	1305.19	161.592	2.14361e+06
3 and S2	K2K23- 1 h - CD1	4.15e+06	1174.78	1.8617e+06	16347.7	357.103	2177.92	718.564	1.88247e+06
3 and S2	K2K23- 2 h - CD1	3.95833e+06	891.1	1.05366e+06	9878.25	413.898	645.617	153.715	1.06564e+06
3 and S2	K2K23- 6 h - CD1	3.95833e+06	881.3	311954	4348.04	305.66	1413.41	521.972	319425
3 and S2	K3 - 5 min - CD1	5250000	82961.7	3.89142e+06	258836	60727	19169.8	15882.2	4.329e+06
3 and S2	K3K2 - 5 min - CD1	5.51667e+06	613534	2.17939e+06	689050	569440	49311.7	12715.9	4.11344e+06
3 and S2	K7 - 5 min - CD1	4750000	686943	1.82666e+06	198013	198144	15971.8	1693.77	2.92743e+06
3 and S2	K7K2 - 5 min - CD1	5100000	1.34132e+06	1.15705e+06	446290	640283	26429.5	16650.3	3.62803e+06
3 and S2	K3 - 30 min - CD1	4.97917e+06	797.65	3.27217e+06	381078	12758.4	2291.96	276.784	3.66937e+06
3 and S2	K3K2 - 30 min - CD1	5137500	48670.1	3.14327e+06	420036	174720	9411.34	499.865	3.79661e+06
3 and S2	K7 - 30 min - CD1	4575000	1040.99	2.5479e+06	166585	56905.1	5008.62	539.865	2.77798e+06
3 and S2	K7K2 - 30 min - CD1	4850000	226927	1.96961e+06	667836	811815	36463.4	7551.46	3.7202e+06
3 and S2	Δcps - 30 min - SHM	5250000	2818.81	212359	35207.8	2014.47	288.335	221.265	252910
3	High dose Δcps - 30 min - CD1	4.06667e+08	92760.9	1.7443e+08	3.7375e+06	214127	201243	8746.87	1.78685e+08
3	High dose K23 - 30 min - CD1	4.36667e+08	34716745	4.6765e+08	5.38412e+07	1.29111e+06	3336931	41720.1	5.60877e+08
S2	Δcps - 30 min - CD1	4.83333e+06	1873.2	587166	62111.5	—	—	—	651150
S2	12908 (K1) - 30 min - CD1	4.83333e+06	2.27198e+06	1.24117e+06	1.85019e+06	—	—	—	5.36334e+06
S2	ATCC 43816 (K2) - 30 min - CD1	5.33333e+06	2862510	1.58191e+06	1.63718e+06	—	—	—	6.0816e+06
S2	ATCC 13883 (K3) - 30 min - CD1	4.83333e+06	919.8	3.39108e+06	65638.4	—	—	—	3.45764e+06
S2	12880 (K7) - 30 min - CD1	5.10267e+06	923.3	5.32851e+06	542085	—	—	—	5.87152e+06
S2	13089 (K10) - 30 min -CD1	5043000	847.7	4.27898e+06	103488	—	—	—	4.38332e+06
S2	12838 (K14) - 30 min -CD1	5202000	918.05	2.85774e+06	348125	—	—	—	3.20678e+06
S2	13084 (K16) - 30 min -CD1	4650000	1988910	1.13012e+06	810790	—	—	—	3.92982e+06
S2	13095 (K17) - 30 min -CD1	5.18333e+06	68523	3.25672e+06	315500	—	—	—	3.64075e+06
S2	13139 (K19) - 30 min -CD1	4800000	215579	4.08845e+06	951305	—	—	—	5.25533e+06
S2	13092 (K20) - 30 min -CD1	4000000	1705725	1.11435e+06	501507	—	—	—	3.32159e+06
S2	13012 (K21) - 30 min -CD1	2.68333e+06	1045.45	1.73664e+06	208800	—	—	—	1.94649e+06
S2	12852 (K23) - 30 min - CD1	4000000	1716.4	2.63223e+06	244291	—	—	—	2.87824e+06
S2	13142 (K25) - 30 min -CD1	4.58333e+06	1779.4	3.58939e+06	287527	—	—	—	3.87869e+06
S2	13098 (K27) - 30 min -CD1	5.43333e+06	919.45	2.69045e+06	127433	—	—	—	2.81881e+06
S2	13147 (K31) - 30 min -CD1	3950000	43582.7	2.37376e+06	356328	—	—	—	2.77367e+06
S2	12846 (KL47) - 30 min -CD1	3.06667e+06	74890.9	2.26445e+06	250901	—	—	—	2.59024e+06
S2	13007 (K57) - 30 min -CD1	3.95833e+06	886.2	1.73248e+06	66636.2	—	—	—	1800000
S2	12855 (K60) - 30 min -CD1	4.83333e+06	950.95	2.79913e+06	275875	—	—	—	3.07595e+06
S2	12067 (KL64) - 30 min - CD1	3550000	898.1	1.77442e+06	333075	—	—	—	2.10839e+06
S2	12908 (KL108) - 30 min - CD1	3.23333e+06	23568.3	2.16517e+06	618615	—	—	—	2.80736e+06
S2	12879 (KL124) - 30 min - CD1	4.36667e+06	894.95	3.97053e+06	482025	—	—	—	4.45345e+06
4	Δcps - 30 min - SPX	5250000	2224.69	384240	—	1348.56	716.145	91.4775	388621
4	K2- 30 min - SHM	5.01667e+06	3263295	1.58187e+06	1.84532e+06	384935	127882	62135.6	7.26544e+06
4	K2- 30 min - SPX	5.01667e+06	4.4288e+06	1.78109e+06	—	562519	257953	37645.4	7.06801e+06
4	K2K23- 30 min - SHM	4.53333e+06	1381.89	3.73817e+06	45008.4	1505.04	835.832	203.415	3.7871e+06
4	K2K23- 30 min - SPX	4.53333e+06	976.325	3.02513e+06	—	351.23	1293.48	128.524	3.02788e+06
5	K2K23 - 30 min-ISO- CD1	4.35833e+06	910	2.675e+06	107138	960.414	850.929	115.412	2.78498e+06
5	K2K23 - 30 min-1A8- CD1	4.23333e+06	923.65	2.46718e+06	33190.6	2554.66	1244.76	96.74	2.50519e+06
5	K2K23 - 30 min-Gr1- CD1	4.23333e+06	913.558	2.93705e+06	51421	2921.11	1255.48	183.003	2.99374e+06
5	K2K23 - 30 min-PBS- CD1	4050000	850.033	2.47643e+06	21244.8	1330.31	918.19	90.83	2.50086e+06
5	K2K23 - 30 min-CLL- CD1	4.14167e+06	1.02491e+06	960517	807322	139533	54729.3	9730.64	2.99674e+06
5	Δcps - 30 min - Clec4f-DTR (-DT)	4.625e+06	5921.83	1.2082e+06	114402	2706.46	54303.9	81.2542	1.38561e+06
5	Δcps - 30 min - Clec4f-DTR (+DT)	4.625e+06	706136	253932	1.1599e+06	150757	27300.2	18666.3	2.31669e+06
5	K2K23 - 30 min - Clec4f-DTR (-DT)	4075000	921.258	2.56851e+06	25407.3	8366.98	1944.78	156.553	2.60531e+06
5	K2K23 - 30 min - Clec4f-DTR (+DT)	4075000	822576	543967	1.6222e+06	296063	109327	17282.2	3.41141e+06
6	K2K23 - 5 min - PBS- CD1	6.71667e+06	7623.93	5.49202e+06	56213.6	3236.16	3490.49	156.68	5.56274e+06
6	K2K23 - 5 min - 50 μg CPS- CD1	5.86111e+06	649393	4.49267e+06	463593	20859.9	20854.9	5052.88	5.65243e+06
6	K2K23 - 5 min - 200 μg CPS- CD1	5.86111e+06	1.064e+06	3.71995e+06	610223	12774.3	32977.4	9802.52	5.44973e+06
6	K2K23 - 5 min - 400 μg CPS- CD1	6.08333e+06	2.07651e+06	2.52311e+06	554648	89878.2	55011	12187.7	5.31135e+06
6	K2K23 - 5 min - 800 μg CPS- CD1	5.86111e+06	2.38198e+06	2.9611e+06	423704	10675.3	20376.6	8831.1	5.80666e+06
7	K47-L - 5 min - CD1	4100000	1.24147e+06	2.04838e+06	34554	35765.8	0	0	3.36017e+06
7	K47-H - 5 min - CD1	4600000	3.32814e+06	509605	184131	200547	27384.5	0	4.24981e+06
7	K47-L - 30 min - CD1	4.43333e+06	27149.7	3.22592e+06	282515	39101.4	12451.3	680.1	3.58782e+06
7	K47-H - 30 min - CD1	4850000	2.39342e+06	843995	1.22847e+06	363042	94324.4	24976	4.94823e+06
7	K2K47-L - 5 min - CD1	4500000	2.02221e+06	1.6559e+06	438679	79554.1	24887.3	3789.03	4.22503e+06
7	K2K47-H - 5 min - CD1	4.78333e+06	3226475	374163	613171	237378	67920.8	21224.5	4.54033e+06
7	K2K47-HΔIS - 5 min - CD1	4.81667e+06	1813455	2.16218e+06	595505	114427	70701	4735.74	4.76101e+06
7	K2K47-H(C→G) - 5 min - CD1	4350000	1830535	1.93695e+06	384806	53040.2	20786.2	0	4.22611e+06
7	K2K47-L - 30 min - CD1	4.38333e+06	41730.5	3.65758e+06	419412	9238.94	8102.16	3109.84	4.13918e+06
7	K2K47-H - 30 min - CD1	4.76667e+06	1.67395e+06	1.46047e+06	1.4041e+06	60215.4	49405.2	12687.1	4.66082e+06
7	K2K47-HΔIS - 30 min - CD1	4.38333e+06	160047	3.48828e+06	1.03633e+06	102418	34307.2	6152.81	4.82754e+06
7	K2K47-H(C→G) - 30 min - CD1	4.01667e+06	236598	3.41617e+06	684230	76292.4	43654.9	3771.12	4.46071e+06
8	K2 - 30 min - Naïve mice	2135000	984805	183742	305139	501430	30298	4692.09	2.01011e+06
8	K2 - 30 min - immunized mice	2135000	459.55	1.38023e+06	213310	8023.8	3661.93	193.606	1.60588e+06
